# Supplementary material for: Preparation and Application of a Multifunctional Interfacial Modifier for Ramie Fiber/Epoxy Resin Composites
Source: Polymers (Basel). 2023 Sep 18;15(18):3800. doi: 10.3390/polym15183800 (PMC10537050; doi:10.3390/polym15183800)
Supplement: Supplementary file 1 [file polymers-15-03800-s001.zip]

Archive with 1 entries (1 files):
- polymers-2587690-supplementary.pdf
